# Supplementary material for: Difficulties in accessing health services among the elderly in the city of São Paulo-Brazil
Source: PLoS One. 2022 May 19;17(5):e0268519. doi: 10.1371/journal.pone.0268519 (PMC9119537; doi:10.1371/journal.pone.0268519)
Supplement: S1 File — Set of data analysed for each individual include in this study. (XLSX) [file pone.0268519.s001.xlsx]

## Sheet: analysed parameters
number	weight factor	difficulty acess	sex	age group	race/color	Years of study	Marital status	Income	Health insurance	Self-rated health	Multimorbidity	Frailty syndrome	Polypharmacy
		0 = no	0 = male	0 = 60 to 69 years	0 = white	0 = Illiterate	0 = Married/cohabitation	0 = Less than 1 minimum wage	0 = yes	0 = Very good/good	0 = 0 to 1 chronic disease	0 = Not fragile	0 = 0 to 4 medications
		1 = yes	1 = female	1 = 70 to 79 years	1 = black	1 = 1 to 3 years	1 = Single/separated/divorced	1 = Between 1 and 2 minimum wages	1 = no	1 = Average	1 = 2 or more chronic diseases	1 = Pre-fragile	1 = 5 or more medications
				2 = 80 years or more	2 = others	2 = 4 to 7 years	2 = Widowed	2 = More than 2 minimum wages		2 = Bad/very bad		2 = Fragile
						3 = 8 to 11 years
						4 = 12 years or more

## Sheet: Individual data
number	weight factor	difficulty acess	sex	age group	race/color	Years of study	Marital status	Income	Health insurance	Self-rated health	Multimorbidity	Frailty syndrome	Polypharmacy
1	1887882	1	0	1	0	2	0	2	1	0	1	1	0
2	5289783	1	1	0	0	1	1	0	1	1	0	2	0
3	1010149	1	1	1	0	3	2	2	0	1	1	1	1
4	6191877	0	0	2	0	1	2	1	1	1	0	0	0
5	1488627	0	1	1	0	0	0	2	0	2	1	1	1
6	8663026	1	1	1	2	0	2	2	1	1	1	1	1
7	1095445	0	0	0	0	4	1	2	0	0	0	1	0
8	1236567	0	0	0	1	1	0	2	1	1	1	1	1
9	1091521	0	1	1	2	0	1	1	0	1	1	1	0
10	1266953	1	1	0	0	4	0	2	0	0	1	1	0
11	1346621	0	0	2	0	0	1	2	0	0	1	1	1
12	1209182	1	0	2	2	1	0	2	0	2	1	1	1
13	1082645	1	1	1	1	1	0	2	1	1	0	1	0
14	1926666	0	0	1	0	1	0	2	0	1	0	0	0
15	1926666	0	0	1	0	0	0	2	1	0	0	0	0
16	7786507	0	1	2	0	2	2	2	0	1	1	2	1
17	1006026	0	1	1	0	4	0	2	0	0	0	0	1
18	5215573	0	1	0	2	3	0	1	1	0	0	1	0
19	1022.67	0	0	0	2	1	0	1	1	1	1	1	0
20	1008734	0	1	0	2	0	0	1	0	1	0	0	0
21	9194522	1	0	0	0	2	1	2	1	0	0	1	0
22	6100201	1	1	0	2	2	1	2	1	0	0	0	0
23	1566885	1	1	0	2	2	1	0	1	0	0	1	0
24	833778	0	1	2	2	0	2	1	0	0	1	1	1
25	1338557	0	0	2	0	3	2	2	1	0	0	1	0
26	6191877	1	0	2	2	1	2	2	1	0	0	2	0
27	8663026	1	1	1	2	0	2	1	1	#NULO	1	1	1
28	1239813	0	0	0	0	4	1	2	1	1	0	1	0
29	1283778	1	0	0	0	3	0	2	0	0	0	1	0
30	6713135	0	1	0	0	4	1	2	1	0	1	1	0
31	1828.91	1	1	1	2	2	1	1	1	2	0	2	0
32	8107378	1	1	0	0	2	1	1	1	1	0	1	0
33	1926666	0	0	1	0	2	0	2	0	1	1	1	1
34	1168704	1	0	2	#NULO	3	0	1	1	#NULO	1	2	0
35	7768134	1	1	2	0	0	0	1	0	2	0	1	0
36	8213106	0	0	0	0	1	0	2	1	1	1	1	0
37	1845577	0	0	0	0	2	0	2	0	0	0	1	0
38	1283778	1	0	0	0	4	0	2	0	0	0	0	0
39	1285958	1	1	0	0	1	2	1	1	1	1	1	0
40	1008734	0	1	0	0	1	1	0	0	0	0	1	0
41	1429631	1	0	0	2	2	0	2	1	0	1	2	1
42	7774382	1	1	2	2	0	2	1	0	2	1	2	1
43	5965383	0	1	0	2	3	0	2	1	1	1	1	1
44	3331665	0	1	2	2	1	2	1	1	#NULO	1	2	1
45	1006599	0	1	2	2	2	2	1	1	2	0	1	0
46	7727299	1	1	0	0	2	1	1	1	1	0	1	0
47	940803	0	1	1	0	2	0	1	0	0	1	2	1
48	1008981	1	1	1	2	2	2	1	1	0	0	0	1
49	8060249	0	0	0	0	0	2	2	1	0	0	0	0
50	1003964	1	0	0	2	2	0	2	1	1	1	1	1
51	1285958	0	1	0	2	2	2	2	1	1	1	1	1
52	1218804	0	1	1	2	2	2	1	1	0	1	2	1
53	1926666	0	0	1	0	0	0	2	0	0	0	1	0
54	1488627	1	1	1	0	3	2	2	1	0	1	1	1
55	1926666	0	0	1	0	4	0	2	0	0	1	2	1
56	1007166	0	1	2	0	2	0	2	0	0	1	1	1
57	9232068	0	1	2	0	1	2	1	1	0	1	1	1
58	8216982	0	1	0	0	2	0	1	0	1	1	0	1
59	1073654	0	1	0	0	3	1	1	1	0	1	1	1
60	1488627	1	1	1	2	1	2	1	0	1	1	0	1
61	901985	0	1	2	2	2	2	1	0	0	1	2	1
62	5965383	0	1	0	0	3	0	2	0	0	0	1	0
63	9308365	0	1	2	2	0	2	1	1	0	1	1	1
64	9582487	1	1	2	2	0	2	1	0	1	1	1	1
65	8969241	1	0	0	2	2	0	2	1	1	0	0	0
66	3822543	0	1	2	0	3	0	2	0	1	1	2	1
67	7008577	0	1	0	2	2	1	1	1	0	0	1	1
68	1158521	0	1	0	1	2	0	2	0	1	1	1	1
69	1283778	0	0	0	#NULO	4	0	2	0	2	1	0	1
70	1019341	0	1	0	0	4	0	2	0	1	1	1	1
71	1488627	1	1	1	0	1	0	1	0	1	1	1	1
72	1068063	0	1	1	0	1	0	2	0	1	0	1	0
73	1063458	0	1	1	0	2	0	1	0	0	0	0	1
74	9455572	0	1	0	2	2	2	2	1	#NULO	0	1	0
75	1488627	0	1	1	0	3	1	2	0	0	0	1	0
76	7500025	1	1	0	0	0	1	2	1	1	1	1	0
77	7238256	0	1	0	0	3	2	1	1	0	1	0	0
78	9779147	0	1	0	0	3	0	2	0	1	0	1	1
79	1013381	1	0	0	2	3	0	2	1	1	1	0	1
80	6713135	0	1	0	0	4	0	2	0	0	0	0	0
81	1061234	0	1	2	0	1	2	1	0	0	0	1	0
82	4237744	1	1	0	1	3	1	1	0	2	1	1	1
83	1003964	1	0	0	0	2	1	1	1	1	1	2	1
84	8430908	0	1	2	1	1	1	1	0	#NULO	0	2	0
85	1427761	0	0	2	1	1	2	1	1	1	1	1	0
86	1786205	1	0	2	1	0	0	1	1	0	1	1	0
87	1436608	0	0	0	2	1	0	1	1	0	0	1	0
88	1887882	1	0	1	1	1	0	2	1	2	1	1	1
89	1256896	0	0	2	0	1	0	2	0	#NULO	1	1	1
90	5215573	0	1	0	2	2	0	2	1	1	0	1	0
91	1488627	1	1	1	0	1	0	1	0	1	1	1	1
92	1099109	1	1	0	1	1	1	2	1	1	1	1	1
93	1488627	0	1	1	2	0	2	1	1	1	1	1	0
94	1401.22	1	0	1	2	2	0	1	1	0	0	1	0
95	1471647	0	0	0	0	2	0	2	0	0	1	1	1
96	1277012	1	0	2	0	1	2	1	1	2	1	2	0
97	6713135	1	1	0	2	3	2	2	1	0	1	0	0
98	9561025	0	1	0	0	3	0	2	0	1	1	0	0
99	1488627	0	1	1	0	1	0	1	0	1	1	1	1
100	1547117	1	0	0	2	0	1	1	1	1	1	1	1
101	8648015	1	0	0	2	3	0	2	1	1	0	1	0
102	8337776	1	1	2	0	0	2	1	1	1	1	2	0
103	1049761	1	1	0	0	2	1	1	0	2	1	2	1
104	1630745	0	0	0	0	2	0	2	0	1	0	1	0
105	5965383	1	1	0	0	2	0	2	1	2	1	1	1
106	1126583	1	1	2	2	1	1	1	1	1	1	1	1
107	1488627	0	1	1	0	2	0	1	1	0	1	2	1
108	6357143	0	1	1	0	3	1	2	1	0	0	1	0
109	1306225	0	0	1	0	2	0	2	1	1	1	1	1
110	1845577	0	0	0	2	3	0	2	0	0	0	1	0
111	8296502	1	1	0	2	2	1	1	1	0	0	2	0
112	2128854	0	1	0	0	3	0	2	0	0	0	1	0
113	685434	1	1	2	2	2	2	1	1	2	1	2	1
114	7538862	1	0	0	2	3	0	1	1	1	1	1	0
115	7954418	0	1	2	0	3	2	2	0	1	1	2	1
116	1685233	1	0	1	0	2	0	2	0	0	1	1	1
117	795441	0	1	2	0	2	2	2	0	0	1	1	1
118	1488627	1	1	1	2	1	1	1	1	0	1	1	1
119	1450689	1	0	0	0	3	1	2	1	1	1	1	1
120	9161066	0	1	1	2	2	0	1	0	1	1	1	1
121	1178164	0	1	1	0	1	2	0	1	1	1	2	1
122	9455572	1	1	0	1	1	1	2	1	1	1	1	1
123	1044.09	1	0	0	2	0	0	2	1	1	1	1	1
124	2151386	1	0	0	2	2	0	2	0	0	0	1	0
125	1783376	0	0	0	0	4	1	2	0	0	0	1	0
126	8022389	0	1	2	0	0	2	2	0	1	1	2	1
127	1102.25	0	1	0	2	3	0	2	0	0	1	0	0
128	1510324	0	0	0	0	3	0	2	1	0	1	1	1
129	1551537	0	0	0	2	3	0	1	1	0	1	0	0
130	3331665	0	1	2	0	0	1	1	0	0	0	1	0
131	1194803	0	0	0	2	3	0	2	1	0	0	1	0
132	1330975	0	0	0	2	2	0	1	1	0	0	0	0
133	1003964	1	0	0	0	3	0	2	0	#NULO	1	2	1
134	9070591	1	0	0	2	4	0	2	1	0	0	1	0
135	1459224	0	0	2	0	2	0	2	0	1	1	1	1
136	1488627	0	1	1	0	2	0	0	1	0	1	1	0
137	1488627	0	1	1	0	2	0	0	1	1	1	0	1
138	1397843	1	0	1	2	2	1	1	1	2	0	1	0
139	1022.67	0	0	0	0	4	0	0	1	0	1	1	1
140	3822543	0	1	2	0	0	2	2	0	1	1	2	1
141	7265298	1	1	0	2	0	1	1	1	1	1	1	1
142	1283778	1	0	0	2	2	0	2	1	0	0	1	0
143	1145.22	0	1	1	0	2	1	2	0	0	1	2	1
144	5725915	0	0	0	2	3	0	1	1	1	0	1	0
145	6191877	1	0	2	2	0	0	1	1	0	0	2	0
146	1073654	1	1	0	0	1	0	0	1	1	0	1	0
147	8404952	0	1	0	0	3	2	1	0	1	0	1	0
148	8969241	0	0	0	2	3	0	2	0	1	0	1	0
149	1700367	0	0	1	2	2	0	1	1	1	1	1	1
150	9070591	1	0	0	0	4	0	2	1	0	0	1	0
151	1283778	1	0	0	0	3	0	2	1	1	1	2	1
152	1488627	1	1	1	2	2	0	1	1	0	0	1	0
153	8945503	0	1	1	2	1	0	1	1	1	1	1	1
154	1926666	0	0	1	0	1	0	2	0	1	1	0	1
155	8826003	0	1	2	0	3	1	2	0	0	1	2	1
156	1355.9	0	0	0	0	4	0	2	0	0	0	0	0
157	9561025	0	1	0	0	4	0	1	1	1	1	1	0
158	1045494	0	1	0	2	3	1	1	1	1	0	2	0
159	8945503	0	1	1	0	2	2	1	1	2	1	1	1
160	1156055	0	1	1	0	2	2	2	0	0	1	1	1
161	1284231	0	1	1	0	2	2	1	1	0	0	0	0
162	9400477	0	1	1	2	0	2	1	1	0	1	1	1
163	8060249	0	0	0	0	3	0	2	0	0	1	0	1
164	1480676	1	0	0	2	2	0	1	1	1	0	1	0
165	1051908	1	1	0	2	0	1	1	1	1	1	1	0
166	8347476	0	1	1	0	4	1	2	0	0	1	1	1
167	1041121	1	1	1	0	2	2	1	1	1	1	2	1
168	1985.48	1	0	1	2	1	0	2	1	0	1	1	1
169	1926666	0	0	1	2	0	0	2	0	1	1	1	1
170	1534.23	0	0	2	0	4	0	2	0	0	0	1	0
171	1102.25	0	1	0	2	3	1	2	0	0	0	1	0
172	8969241	0	0	0	0	3	0	2	0	0	0	1	0
173	1045494	0	1	0	0	3	0	2	0	0	0	1	0
174	6638127	0	1	0	2	4	1	2	0	0	1	0	0
175	6713135	0	1	0	2	4	0	2	0	0	0	0	0
176	6117643	0	1	1	2	0	0	1	1	1	1	1	1
177	1156.63	0	0	0	2	3	0	2	0	0	1	0	1
178	8216982	0	1	0	2	3	0	2	0	0	0	0	0
179	1256896	0	0	2	2	2	2	2	0	1	1	1	1
180	1488627	1	1	1	1	4	1	2	0	0	0	1	0
181	424.83	1	1	2	0	0	2	1	1	0	1	2	0
182	8107378	0	1	0	0	2	1	1	0	#NULO	0	1	0
183	8404952	0	1	0	0	2	0	2	0	1	1	1	0
184	7538862	0	0	0	0	3	0	2	0	0	0	1	0
185	9120268	1	1	0	0	2	2	2	0	0	1	1	1
186	9708146	0	1	1	1	1	2	1	1	1	1	1	1
187	6191877	1	0	2	0	0	2	2	1	0	0	2	0
188	1095445	1	0	0	2	2	0	2	1	1	1	1	0
189	6191877	0	0	2	2	1	0	1	0	#NULO	0	2	1
190	1554471	0	0	1	#NULO	2	0	1	1	#NULO	0	2	0
191	1061234	1	1	2	2	2	2	1	1	2	1	2	1
192	7239578	0	1	2	0	2	2	2	0	1	1	#NULO	1
193	630837	0	1	2	2	2	2	2	0	2	1	1	1
194	1032563	1	1	1	2	2	0	2	1	1	1	1	1
195	7214977	0	1	2	2	2	2	2	0	1	1	1	1
196	8648015	1	0	0	0	2	0	1	1	0	0	0	0
197	8659649	0	1	0	0	2	2	1	1	0	1	0	1
198	7538862	0	0	0	2	2	0	2	1	0	1	1	1
199	1565189	0	0	0	0	4	0	1	0	0	0	0	0
200	1197407	0	0	2	0	2	2	1	1	0	0	1	0
201	7631454	0	1	2	0	2	2	1	1	2	1	2	1
202	7430327	0	1	0	2	1	0	1	0	0	0	1	0
203	1769911	1	0	0	2	2	0	2	1	1	1	1	1
204	5606774	1	1	0	0	2	1	0	1	2	1	1	1
205	915182	0	1	0	2	2	2	0	0	0	1	1	0
206	6713135	1	1	0	0	4	2	2	0	0	1	1	1
207	5965383	0	1	0	0	4	0	2	0	1	1	0	1
208	1172.69	0	0	2	0	4	0	2	0	0	1	1	1
209	1926666	0	0	1	0	2	0	1	0	1	0	1	0
210	7239578	0	1	2	2	1	2	2	1	0	1	2	0
211	1174.87	1	1	1	2	3	1	1	1	1	0	1	0
212	1102.25	1	1	0	0	2	0	1	1	0	0	1	1
213	9561025	0	1	0	2	3	0	2	0	1	1	0	0
214	1000.07	0	0	0	2	4	0	2	0	0	1	1	0
215	1006598	1	1	2	2	1	2	1	1	0	0	2	0
216	1401.22	1	0	1	2	0	0	0	1	0	0	1	0
217	1209182	1	0	2	0	1	0	1	1	1	1	1	1
218	1218205	1	0	1	2	1	0	1	1	1	1	2	1
219	1553757	1	0	0	2	1	0	1	1	0	0	1	0
220	1010149	0	1	1	2	3	0	2	0	0	0	0	0
221	1338556	0	0	2	0	3	2	2	0	0	1	1	0
222	5606774	0	1	0	2	2	1	1	1	0	1	0	0
223	8731066	0	1	1	2	2	2	1	1	1	1	1	1
224	1565189	0	0	0	2	4	0	2	0	1	0	1	0
225	1459224	0	0	2	0	2	2	2	1	1	1	2	1
226	1032563	0	1	1	0	1	1	1	1	1	1	2	1
227	1309.91	1	1	0	0	2	0	2	0	1	1	1	1
228	1073654	1	1	0	0	3	2	2	1	0	0	1	1
229	2151386	1	0	0	0	0	0	2	1	1	0	1	0
230	8663026	0	1	1	2	2	0	1	1	1	1	1	1
231	1099109	1	1	0	2	1	2	1	1	0	1	2	1
232	1833.06	0	0	1	1	0	2	1	1	1	0	0	0
233	7464872	0	1	2	2	1	2	1	1	2	1	1	1
234	2128854	1	1	0	2	3	0	1	1	1	1	2	1
235	7239581	0	1	2	0	3	2	2	0	1	1	2	1
236	1401.22	0	0	1	0	3	0	2	0	0	0	1	0
237	1565189	0	0	0	2	4	0	2	0	0	1	0	0
238	1532942	0	0	2	2	1	2	2	0	1	1	2	1
239	1926666	1	0	1	2	2	0	1	1	1	0	1	1
240	1587943	0	0	1	2	2	2	2	1	0	0	1	0
241	9400477	1	1	1	0	0	0	2	0	2	1	2	0
242	8022389	1	1	2	2	0	2	1	1	#NULO	1	2	0
243	1178164	0	1	1	2	2	0	1	0	0	1	1	0
244	880793	0	1	0	0	4	1	2	1	0	1	1	0
245	1429749	1	1	0	0	3	1	2	0	1	1	1	0
246	1156.63	0	0	0	2	2	0	0	0	0	0	1	0
247	1236567	0	0	0	0	4	0	2	0	0	0	0	0
248	1362971	1	0	0	2	1	1	2	1	1	0	1	0
249	8347432	0	1	2	2	1	2	2	0	1	0	2	1
250	1073654	1	1	0	0	2	2	1	1	1	1	1	1
251	8216982	1	1	0	0	2	0	2	0	1	1	1	0
252	1082645	0	1	1	1	1	2	1	1	0	1	1	0
253	1926666	0	0	1	0	1	0	2	1	1	1	1	1
254	1429661	0	0	2	#NULO	#NULO	0	2	0	#NULO	1	2	1
255	6854348	0	1	2	0	2	2	1	1	0	0	0	0
256	2876445	0	0	0	0	2	1	2	1	0	0	0	0
257	1248503	0	1	0	1	0	2	1	1	1	1	1	1
258	1156.63	0	0	0	1	4	1	2	1	0	0	1	0
259	1926666	1	0	1	2	2	0	1	1	0	1	1	1
260	9120268	1	1	0	2	2	1	1	1	1	1	1	1
261	1365.91	1	1	0	0	3	2	0	1	1	1	1	1
262	1426489	0	0	1	2	1	0	1	0	1	1	1	1
263	8673989	0	1	2	2	0	1	2	0	#NULO	1	1	1
264	7929437	0	1	2	0	2	2	1	0	1	1	2	0
265	1120.25	0	1	1	0	0	2	1	1	0	0	1	0
266	1488627	0	1	1	0	3	2	2	0	1	1	1	0
267	7907093	1	1	2	0	2	2	1	0	0	1	1	0
268	1488627	1	1	1	2	0	1	1	1	1	0	2	0
269	8216982	0	1	0	0	3	0	1	0	0	1	1	1
270	6117643	0	1	1	2	1	0	1	1	1	0	1	0
271	5606774	1	1	0	2	0	0	2	1	1	1	1	1
272	7768134	1	1	2	0	0	2	1	0	1	1	1	0
273	7095147	0	1	2	0	0	2	1	0	0	0	2	0
274	1330975	1	0	0	1	1	0	0	1	1	1	1	1
275	8430913	0	1	2	0	1	2	1	1	1	1	2	1
276	1423496	0	0	2	0	2	2	1	0	1	0	1	0
277	6605963	1	1	2	#NULO	0	2	1	0	#NULO	1	1	1
278	1102.25	1	1	0	0	2	1	1	1	0	0	1	1
279	6191877	0	0	2	0	3	0	2	0	0	1	2	1
280	7696753	0	1	2	0	2	2	1	1	0	1	2	0
281	8107378	1	1	0	2	0	2	1	1	1	0	1	0
282	1926666	0	0	1	0	2	1	1	0	1	1	1	0
283	8022389	1	1	2	0	2	2	1	0	1	1	2	0
284	5953409	#NULO	0	2	0	#NULO	0	2	#NULO	#NULO	0	2	0
285	1156055	0	1	1	0	2	2	1	0	1	1	1	0
286	7095147	1	1	2	2	1	2	1	0	1	1	2	1
287	7214977	0	1	2	0	0	0	1	0	0	1	1	0
288	8060249	1	0	0	1	2	0	1	1	0	0	1	0
289	3091078	0	1	0	2	3	1	2	1	0	1	1	0
290	2111211	1	0	0	2	3	0	2	1	0	1	1	0
291	1152947	0	0	0	2	3	0	1	0	0	0	1	0
292	1008981	1	1	1	2	2	0	1	1	0	1	2	0
293	1569474	0	0	0	0	4	0	2	0	0	1	0	0
294	1130519	1	1	0	0	0	0	1	1	1	1	1	0
295	1488627	0	1	1	0	3	2	2	0	2	1	2	1
296	848817	0	1	0	0	4	1	2	0	1	1	1	1
297	1926666	0	0	1	0	2	0	1	1	1	1	1	1
298	1845761	0	0	1	2	1	0	2	0	0	0	1	0
299	1489816	1	0	0	2	3	0	2	1	0	1	0	0
300	9033463	1	1	1	2	1	0	1	1	2	0	1	0
301	7239581	0	1	2	0	2	2	2	0	0	1	2	1
302	1008981	1	1	1	0	0	0	1	1	2	1	2	1
303	7008577	0	1	0	2	2	0	2	0	0	1	1	1
304	9308356	0	1	2	0	2	2	1	0	0	1	1	0
305	2233421	1	0	2	0	0	2	1	1	1	1	2	1
306	1032563	1	1	1	2	0	2	1	1	1	1	1	0
307	1488627	1	1	1	2	0	0	1	1	1	1	1	1
308	8878152	0	1	1	1	1	1	1	1	2	1	2	0
309	1173.6	1	0	1	2	1	0	2	1	1	0	1	1
310	113037	0	1	2	0	2	2	1	1	1	0	1	0
311	1480676	0	0	0	2	2	0	2	0	2	1	2	1
312	1238644	0	1	0	0	4	0	2	0	0	0	1	0
313	9314111	0	1	1	0	1	0	1	0	1	1	1	1
314	8107378	0	1	0	2	1	2	1	1	1	0	2	0
315	929669	0	1	1	0	1	1	2	0	1	1	1	1
316	1926666	0	0	1	0	2	0	1	1	0	0	1	0
317	7008577	1	1	0	2	3	0	1	1	0	0	1	0
318	1376522	1	0	0	2	0	1	1	1	1	1	2	1
319	7759435	0	1	2	0	1	0	1	0	0	1	1	0
320	1367896	1	1	1	0	2	0	1	0	1	0	2	1
321	5396735	0	0	2	#NULO	1	2	1	1	#NULO	1	2	1
322	1022.67	1	0	0	2	0	1	2	1	1	1	2	1
323	1507526	0	0	1	2	0	0	1	1	1	1	1	0
324	1461062	0	0	2	0	2	0	2	1	1	0	1	0
325	1091521	0	1	1	0	2	2	1	0	0	0	1	0
326	8464632	1	1	1	0	1	2	1	1	1	1	2	1
327	1477654	0	0	0	2	2	0	2	1	1	0	0	0
328	1346621	0	0	2	0	0	0	2	0	0	1	1	1
329	1103826	1	1	0	2	1	2	1	1	1	1	1	1
330	1488627	0	1	1	0	4	0	1	1	1	1	1	1
331	1178685	0	0	0	0	4	0	2	0	0	0	0	0
332	1931583	0	0	1	0	4	0	1	0	1	1	1	0
333	1152947	0	0	0	2	3	0	2	0	1	1	0	1
334	5725915	1	0	0	2	1	0	1	1	1	1	1	0
335	1553757	0	0	0	2	0	0	1	1	0	1	1	0
336	9308356	0	1	2	0	2	2	1	0	0	0	1	0
337	8263566	0	1	2	2	0	2	2	0	1	1	2	1
338	9070591	1	0	0	0	4	0	2	1	0	0	1	0
339	1926666	1	0	1	1	3	0	2	1	1	1	2	1
340	2876445	0	0	0	0	2	0	2	1	1	0	1	0
341	1655603	0	0	0	0	3	0	2	0	1	0	1	0
342	3822543	1	1	2	#NULO	0	2	1	1	#NULO	0	2	1
343	1172689	0	0	2	0	0	0	2	0	0	1	2	0
344	7104739	0	1	0	2	3	0	2	0	0	1	1	1
345	1110286	0	0	2	0	1	0	1	1	1	1	2	1
346	8107378	1	1	0	1	2	1	1	1	0	0	1	0
347	1091521	1	1	1	0	1	2	2	1	1	1	1	1
348	1719018	0	0	2	0	2	0	1	0	1	0	1	0
349	1173.6	0	0	1	1	2	0	1	0	0	0	1	0
350	1102.25	0	1	0	0	3	0	1	0	0	1	1	0
351	1334425	0	1	1	0	1	0	1	1	0	0	1	0
352	1769911	1	0	0	0	3	0	2	1	1	0	1	0
353	1261.28	0	0	2	2	1	2	1	1	1	1	1	1
354	905071	0	1	2	2	2	2	1	0	1	1	1	1
355	9389938	1	1	1	0	4	2	2	0	0	1	1	1
356	1488627	0	1	1	2	1	0	1	0	1	0	1	0
357	1926666	1	0	1	2	1	0	2	0	0	0	1	0
358	9735823	0	1	2	2	0	2	2	1	1	1	2	1
359	1926666	0	0	1	0	4	0	2	0	0	0	1	0
360	1845761	0	0	1	0	0	0	1	1	0	0	2	0
361	1218.94	0	0	0	0	2	0	2	0	0	1	0	0
362	9561025	0	1	0	0	2	1	1	1	1	1	0	1
363	6117643	1	1	1	2	0	1	1	1	1	0	1	0
364	1450689	1	0	0	0	4	0	2	1	0	0	1	0
365	1926666	1	0	1	0	2	0	1	1	2	1	1	1
366	1769911	0	0	0	2	4	0	2	0	1	0	1	0
367	1489816	1	0	0	0	2	0	1	1	1	1	1	1
368	3219451	0	0	0	1	4	0	2	0	0	0	1	0
369	8659649	0	1	0	0	3	0	2	0	1	1	1	1
370	3822543	0	1	2	0	0	2	2	0	#NULO	1	2	1
371	7430327	1	1	0	0	1	0	2	1	0	0	0	0
372	3822543	1	1	2	2	0	2	1	1	0	0	2	0
373	1259319	0	0	2	2	1	2	1	1	0	0	1	1
374	8060249	0	0	0	0	4	0	2	0	2	1	1	1
375	1488627	0	1	1	0	3	0	1	1	2	1	1	0
376	8723436	0	1	0	0	2	2	2	0	0	1	1	0
377	8603365	1	1	2	0	0	0	1	1	1	1	2	1
378	6713135	1	1	0	0	3	0	1	1	0	0	1	0
379	1401.22	1	0	1	2	0	0	1	1	2	1	0	1
380	9036133	0	1	2	#NULO	0	1	1	1	#NULO	1	2	0
381	1450689	1	0	0	2	2	0	2	0	1	0	1	0
382	7682379	0	1	2	0	3	2	2	0	1	1	1	0
383	8296502	1	1	0	0	1	0	2	0	2	1	1	1
384	8826003	0	1	2	0	2	2	1	0	0	1	1	0
385	1488627	1	1	1	2	2	0	2	1	0	1	1	1
386	2876445	0	0	0	0	4	0	2	0	0	0	0	0
387	1926666	1	0	1	0	3	0	1	1	0	1	1	0
388	1178685	1	0	0	0	1	0	2	1	1	1	1	1
389	8659649	0	1	0	0	1	1	2	0	0	0	1	0
390	6100201	1	1	0	0	0	1	2	0	1	1	2	1
391	1283778	0	0	0	2	3	0	2	0	0	1	0	1
392	3822543	0	1	2	0	2	2	2	0	#NULO	1	2	1
393	8988433	1	1	2	2	1	2	1	1	2	1	1	0
394	1769911	0	0	0	0	3	0	2	0	0	1	0	0
395	1926666	0	0	1	0	3	0	2	1	1	1	1	0
396	8603369	1	1	2	1	0	2	1	1	2	1	2	0
397	7047128	0	0	0	0	2	0	2	1	0	0	1	0
398	1020601	0	1	0	2	3	2	2	0	0	0	1	0
399	9931951	1	1	2	0	2	2	2	0	1	1	1	1
400	1839467	0	0	1	2	1	0	1	0	0	1	1	0
401	7889312	0	1	0	0	4	0	2	0	0	1	2	0
402	1114992	0	1	0	0	4	2	2	0	0	1	1	1
403	1073654	1	1	0	0	2	2	2	1	1	1	2	0
404	1488627	1	1	1	2	2	2	1	0	0	0	1	0
405	2077433	1	0	0	0	0	0	2	1	2	1	1	1
406	8659649	1	1	0	0	3	1	2	1	0	1	1	0
407	1769911	0	0	0	0	3	0	2	0	1	0	1	0
408	1209182	1	0	2	0	3	2	1	1	0	1	2	0
409	1376522	0	0	0	0	2	0	2	0	0	1	0	1
410	7727299	1	1	0	0	0	0	2	1	2	1	1	0
411	8603369	1	1	2	2	0	2	2	1	0	0	1	0
412	9120268	0	1	0	2	1	0	0	1	0	0	2	0
413	8787944	0	1	2	#NULO	2	2	0	0	#NULO	1	2	0
414	1934906	0	0	0	2	3	0	2	0	0	0	1	0
415	1032563	0	1	1	2	2	2	1	1	1	1	1	1
416	6100201	0	1	0	0	3	0	2	1	1	0	1	0
417	1510324	0	0	0	0	2	0	2	1	0	1	1	0
418	1488627	1	1	1	2	3	2	1	1	0	0	1	0
419	7575708	1	0	0	0	1	1	0	1	1	0	1	0
420	7575708	0	0	0	2	2	0	2	0	0	0	1	0
421	1926666	0	0	1	2	4	1	2	0	0	0	1	0
422	746486	1	1	2	2	1	2	1	0	1	1	2	1
423	1553757	0	0	0	0	2	0	2	1	0	1	1	1
424	9455572	0	1	0	2	2	2	2	0	0	1	1	0
425	1630745	0	0	0	2	2	0	1	1	0	0	1	0
426	5965383	1	1	0	2	2	0	2	1	0	1	1	1
427	1099109	0	1	0	2	1	0	2	1	0	0	0	0
428	1178685	0	0	0	0	4	0	2	0	0	0	0	1
429	1156.63	1	0	0	0	3	0	2	0	1	1	1	1
430	9033463	0	1	1	0	0	2	1	0	0	1	1	1
431	7238256	1	1	0	2	0	0	2	1	0	1	1	0
432	7844413	0	1	0	0	3	0	2	0	1	1	1	0
433	1194803	1	0	0	0	2	0	2	1	1	1	1	0
434	7889312	0	1	0	2	4	1	2	0	1	1	0	0
435	7954427	0	1	2	2	4	2	2	0	0	1	2	1
436	1461064	1	0	2	2	3	0	1	1	1	1	1	1
437	7095147	1	1	2	0	1	2	1	1	1	1	1	1
438	1194803	0	0	0	2	3	2	1	1	0	0	1	0
439	2111211	0	0	0	0	2	0	2	0	0	1	1	0
440	1365.91	1	1	0	0	2	2	1	1	2	1	1	1
441	8242412	0	0	0	2	3	0	2	0	2	1	1	1
442	6854335	0	1	2	0	2	2	2	0	0	1	1	1
443	6308378	1	1	2	2	0	1	0	1	0	1	2	1
444	1378801	1	1	2	0	0	2	1	1	0	1	1	1
445	8313354	0	1	2	0	3	2	2	0	1	1	2	1
446	1194803	0	0	0	0	2	0	2	0	0	1	1	1
447	3331665	0	1	2	#NULO	#NULO	2	2	0	#NULO	1	2	1
448	9257258	1	1	2	2	0	2	1	1	#NULO	1	2	1
449	1673.62	0	0	0	0	2	0	2	0	1	0	0	0
450	5482844	0	0	0	2	0	2	1	1	1	1	0	0
451	1082645	1	1	1	2	0	0	1	0	1	1	2	1
452	9422698	0	1	1	0	1	2	2	0	1	1	2	1
453	9019847	0	1	2	0	0	2	2	1	#NULO	1	2	1
454	8190814	1	1	0	2	3	2	2	0	1	1	1	1
455	9540214	0	1	1	0	2	0	2	0	1	0	2	0
456	1471647	0	0	0	2	2	2	2	1	0	0	1	0
457	2077433	0	0	0	0	1	0	2	1	1	0	1	0
458	6605965	1	1	2	0	1	2	1	1	1	1	2	1
459	9469783	0	0	0	1	3	0	2	0	0	1	0	0
460	8216982	0	1	0	0	2	1	2	0	0	0	0	0
461	7500025	1	1	0	0	4	1	2	0	0	1	1	0
462	1490533	0	0	2	0	2	2	2	0	0	0	0	0
463	8213106	0	0	0	2	2	1	2	1	1	1	1	1
464	3822543	1	1	2	0	0	1	1	1	1	1	2	1
465	1051908	0	1	0	2	2	0	2	1	0	0	0	0
466	1768932	0	0	1	0	0	0	2	0	1	1	1	0
467	6100201	1	1	0	2	3	2	2	1	1	1	1	1
468	1740506	0	0	0	2	2	0	2	1	0	1	1	1
469	8216982	1	1	0	0	2	1	1	1	0	1	0	1
470	9088041	0	1	0	0	3	0	1	0	1	1	1	0
471	1283778	0	0	0	2	3	0	2	0	1	1	0	0
472	1095445	0	0	0	0	3	1	2	0	0	1	1	1
473	1206751	1	0	0	0	2	0	2	1	1	0	1	0
474	1059914	0	0	0	2	0	0	2	1	2	1	0	1
475	8663793	1	0	1	0	2	2	2	0	1	1	1	1
476	1173.6	1	0	1	1	4	0	2	0	1	1	1	1
477	1926666	0	0	1	2	2	1	2	1	1	1	1	1
478	9008504	0	1	2	0	2	2	2	0	0	0	1	0
479	3331665	1	1	2	#NULO	0	2	1	0	#NULO	1	2	1
480	1450689	1	0	0	0	3	0	2	1	0	0	1	0
481	3822543	0	1	2	2	1	2	2	0	2	1	2	1
482	1022.67	0	0	0	2	2	0	2	0	0	0	1	0
483	1103826	1	1	0	0	2	2	1	1	1	1	0	1
484	9033463	1	1	1	2	1	0	2	0	1	0	2	0
485	1471647	0	0	0	0	3	0	1	1	0	1	1	1
486	7682386	0	1	2	0	2	1	1	0	1	0	2	1
487	3822543	0	1	2	2	0	2	1	0	1	1	2	1
488	9561025	0	1	0	2	1	0	2	1	1	1	1	1
489	1488627	1	1	1	2	3	2	1	1	1	1	2	1
490	1488627	1	1	1	1	2	2	1	1	0	0	1	0
491	1488627	0	1	1	0	2	2	2	0	1	1	1	0
492	7104739	0	1	0	0	3	0	2	0	0	0	1	0
493	1022.67	0	0	0	2	2	0	1	1	0	0	1	0
494	7727299	1	1	0	0	2	1	1	1	1	0	0	0
495	1284432	0	0	2	0	2	2	2	0	0	1	1	1
496	1488627	0	1	1	2	2	0	0	0	1	1	1	1
497	1477654	0	0	0	2	2	0	2	1	0	0	0	0
498	1926666	0	0	1	0	3	0	2	1	1	0	0	0
499	6638127	0	1	0	0	4	1	2	0	0	0	0	0
500	1133.04	0	0	2	2	0	2	1	0	0	0	0	0
501	8216982	1	1	0	1	3	0	1	1	1	1	0	0
502	1279241	0	0	0	0	4	0	2	0	0	1	0	0
503	1926666	1	0	1	0	4	0	2	0	0	1	1	0
504	1488627	1	1	1	0	3	0	2	0	0	1	1	1
505	1103826	0	1	0	0	3	0	2	0	0	1	1	0
506	1082645	0	1	1	0	2	0	1	0	1	1	0	1
507	1258307	0	0	2	1	2	0	1	0	1	1	1	0
508	1471388	1	0	1	0	3	0	2	0	0	1	1	1
509	1429749	1	1	0	0	2	0	0	1	1	1	0	0
510	1609449	0	1	1	2	1	2	2	1	0	1	1	1
511	1256897	1	0	2	0	3	2	2	1	1	1	1	1
512	955314	0	1	2	0	2	2	2	0	2	1	2	1
513	8586059	1	1	1	0	1	2	2	0	2	1	1	0
514	7727299	1	1	0	0	1	2	2	1	1	1	1	0
515	1926666	1	0	1	2	2	0	2	1	1	1	1	1
516	1347191	1	0	1	0	2	0	2	1	1	1	0	1
517	1003964	1	0	0	2	2	0	1	1	0	0	0	0
518	3649537	0	1	0	0	4	1	2	0	0	1	2	0
519	1059914	1	0	0	2	2	0	1	1	#NULO	1	2	1
520	1926666	0	0	1	0	0	1	1	1	1	0	1	0
521	1146182	0	1	1	2	1	2	1	0	1	1	0	0
522	1113537	0	1	1	0	3	2	2	0	0	1	0	0
523	1931835	0	0	0	0	3	0	2	1	1	1	0	1
524	1183089	0	0	0	0	2	1	2	0	0	0	0	0
525	7344652	0	1	2	0	2	2	1	1	0	1	1	1
526	1459923	0	0	1	2	0	1	1	1	1	0	1	0
527	1306225	0	0	1	0	2	1	2	1	1	1	1	0
528	1058401	1	1	0	0	3	0	1	1	2	1	2	1
529	1299489	0	0	2	0	3	0	1	1	0	0	0	0
530	9033463	1	1	1	2	2	2	1	0	1	1	1	1
531	1565189	0	0	0	0	4	0	2	0	0	0	0	0
532	1393599	0	0	2	2	2	2	2	0	1	1	1	1
533	1058401	0	1	0	2	2	2	1	1	0	1	1	0
534	8107378	1	1	0	2	2	0	1	1	1	0	1	0
535	1103826	0	1	0	2	1	1	2	1	1	0	1	0
536	1488627	0	1	1	0	3	2	2	0	0	1	1	1
537	1206751	0	0	0	0	2	0	2	0	0	0	1	0
538	9120268	1	1	0	2	2	2	1	1	1	1	1	0
539	9067751	1	1	1	0	0	2	2	0	1	1	1	0
540	1792175	0	0	1	0	0	0	2	0	0	0	0	0
541	1286.5	1	0	1	0	2	0	1	1	1	1	2	1
542	1013381	0	0	0	2	2	1	2	0	0	0	1	0
543	1066643	1	1	1	1	1	2	1	1	2	1	1	1
544	1362971	1	0	0	1	1	0	2	1	1	0	0	0
545	8586059	0	1	1	0	4	2	2	0	0	1	2	1
546	8216982	1	1	0	1	3	1	1	1	0	1	1	0
547	1488627	1	1	1	0	2	0	2	0	0	1	1	1
548	1099109	1	1	0	2	2	2	1	1	0	0	1	0
549	5973463	0	1	2	#NULO	0	2	1	1	#NULO	1	1	1
550	8216982	0	1	0	2	2	2	2	0	0	1	1	1
551	9234886	0	1	0	2	2	2	2	1	1	1	2	0
552	2052809	0	0	1	2	1	0	1	1	1	1	1	1
553	8787943	0	1	2	0	1	2	1	0	0	0	1	0
554	1130519	1	1	0	1	2	1	1	1	0	0	0	0
555	8826008	0	1	2	0	0	1	2	0	1	1	1	1
556	8404952	1	1	0	2	2	1	1	1	1	1	1	1
557	1432022	0	1	0	2	3	2	1	1	0	0	1	0
558	1352142	0	0	2	0	1	0	1	0	1	1	1	0
559	1490533	0	0	2	0	2	0	2	0	0	1	0	0
560	9070591	1	0	0	2	2	0	2	1	1	0	0	0
561	1436608	0	0	0	2	2	0	1	1	0	0	1	0
562	1429663	0	0	2	#NULO	4	0	2	0	0	1	1	1
563	1471647	0	0	0	0	2	0	2	1	1	1	1	0
564	9166382	0	1	2	0	2	2	2	0	1	1	1	1
565	8826003	0	1	2	0	2	2	2	0	1	1	2	1
566	1049761	0	1	0	2	2	0	2	1	1	1	1	1
567	7095147	0	1	2	0	2	2	1	0	1	1	2	1
568	3331665	1	1	2	0	1	2	1	0	#NULO	1	2	1
569	6357143	1	1	1	0	4	1	1	0	0	1	2	1
570	1095445	1	0	0	1	1	0	1	1	0	1	1	1
711	9036133	0	1	2	0	0	2	1	0	0	0	1	0
572	7244509	1	1	2	0	2	2	2	0	1	1	1	1
573	8078848	0	1	0	0	3	0	2	0	1	1	1	0
574	5396735	0	0	2	0	2	0	2	0	2	1	2	1
575	1167823	0	0	0	0	2	1	1	1	1	1	0	0
576	1049761	0	1	0	0	2	2	1	1	0	0	0	0
577	1117.79	1	1	0	1	3	1	2	1	1	1	0	1
578	3822543	0	1	2	2	0	2	1	1	2	1	2	1
579	7008577	0	1	0	2	2	2	2	1	1	1	1	1
580	1218.94	1	0	0	#NULO	3	0	2	1	#NULO	1	2	0
581	6034935	1	1	1	2	1	0	1	1	1	1	1	0
582	5111136	0	0	0	0	0	2	2	0	0	1	1	1
583	3331665	0	1	2	2	1	2	1	1	#NULO	0	2	0
584	1471647	0	0	0	1	2	2	1	0	0	0	1	0
585	1471647	0	0	0	0	3	0	2	0	0	0	1	0
586	1926666	0	0	1	0	4	0	2	0	0	1	1	1
587	1020251	1	1	1	1	2	2	1	1	2	1	2	1
588	2077433	0	0	0	1	1	2	0	1	1	0	0	0
589	1488627	1	1	1	0	3	0	1	1	1	1	1	1
590	7095147	1	1	2	0	2	2	2	0	0	1	2	1
591	790.71	1	1	2	2	0	2	1	1	0	0	1	0
592	1754532	0	0	1	0	2	0	1	1	1	1	1	1
593	8060249	1	0	0	0	3	0	2	1	0	0	1	0
594	1115621	1	1	1	0	2	2	1	1	0	1	2	0
595	3822543	0	1	2	2	1	1	1	1	1	1	2	1
596	1673.62	0	0	0	0	3	0	2	1	1	1	1	1
597	1283778	1	0	0	2	4	0	2	1	1	0	0	0
598	1330776	1	0	0	0	0	0	2	1	1	0	1	0
599	8766813	1	1	1	0	4	1	2	0	0	1	1	1
600	1768932	0	0	1	0	0	0	2	1	1	0	1	0
601	1926666	0	0	1	0	0	0	2	0	0	0	1	0
602	1070054	1	0	2	2	2	2	1	0	1	0	1	1
603	915182	1	1	0	2	2	0	2	1	1	1	1	0
604	1013381	1	0	0	2	1	1	1	1	0	0	2	0
605	8969241	1	0	0	0	3	0	2	1	1	1	1	1
606	2712291	0	0	1	0	0	2	1	1	1	0	1	0
607	1183089	1	0	0	0	0	2	1	1	2	1	2	0
608	6191877	1	0	2	2	0	2	2	0	2	1	2	1
609	5215573	1	1	0	0	3	0	2	1	1	1	1	0
610	1236498	1	1	0	2	3	2	1	1	1	1	2	0
611	1095445	0	0	0	2	2	0	1	0	0	0	1	0
612	1073654	1	1	0	2	2	0	0	1	0	0	0	0
613	9120268	1	1	0	0	2	2	2	1	1	1	1	1
614	7464872	0	1	2	0	1	0	1	0	#NULO	1	2	0
615	8296502	1	1	0	0	1	2	1	1	1	1	1	1
616	9314111	1	1	1	2	1	2	1	0	1	1	1	0
617	1488627	1	1	1	0	2	2	1	1	2	1	1	1
618	6605965	0	1	2	0	0	1	1	1	1	1	1	1
619	1049667	0	1	1	0	2	0	2	0	1	1	1	1
620	901985	0	1	2	2	2	2	1	0	1	1	1	1
621	8107378	0	1	0	0	3	0	1	1	0	1	1	0
622	9008492	0	1	2	0	2	0	2	0	0	1	1	1
623	1352142	0	0	2	0	2	2	1	0	1	0	1	0
624	1206751	0	0	0	2	2	0	1	0	0	0	0	0
625	1553757	1	0	0	0	2	0	2	1	0	1	0	0
626	1008734	0	1	0	0	4	0	1	1	1	1	0	0
627	1285958	1	1	0	2	2	1	1	0	1	1	1	1
628	8060249	1	0	0	0	3	0	1	0	0	0	1	0
629	9232073	0	1	2	0	2	2	2	0	0	1	1	1
630	1926666	0	0	1	2	1	0	1	1	0	0	1	0
631	8603365	1	1	2	2	1	2	1	1	0	1	1	1
632	1115621	0	1	1	0	3	2	2	0	0	1	1	0
633	1073654	1	1	0	2	3	2	2	1	1	1	1	0
634	922407	1	1	1	2	0	0	1	0	1	1	1	1
635	9234886	0	1	0	0	3	1	2	1	0	0	0	0
636	1757404	0	0	0	2	1	0	1	1	0	0	0	0
637	7505676	0	1	1	0	3	2	2	0	0	1	1	0
638	9568627	0	1	1	0	3	1	2	0	0	1	0	0
639	9070591	1	0	0	0	2	0	2	1	1	1	0	0
640	1466061	0	0	2	2	0	1	1	1	0	0	1	0
641	5965383	1	1	0	2	1	1	0	1	1	1	0	1
642	1117202	1	1	1	0	3	0	1	0	1	0	1	1
643	5607793	0	0	0	0	4	0	2	0	1	1	1	1
644	1377303	1	0	0	0	4	0	2	0	2	1	2	1
645	5482844	0	0	0	2	2	1	2	1	0	0	1	1
646	1558951	1	0	1	1	2	0	2	0	1	1	1	1
647	9120268	0	1	0	0	2	2	2	0	0	1	0	1
648	6191877	0	0	2	0	1	0	2	0	0	0	2	0
649	2052809	0	0	1	2	0	0	1	0	1	1	1	1
650	1068063	0	1	1	0	3	2	1	0	0	0	0	0
651	5973486	1	1	2	0	2	2	1	1	0	1	1	0
652	1926666	0	0	1	0	2	2	1	1	1	1	0	0
653	6400388	0	1	0	0	3	1	1	0	0	0	1	0
654	1178164	0	1	1	2	0	2	2	0	0	0	0	0
655	1488627	0	1	1	2	3	0	2	0	1	1	0	1
656	1188.39	0	0	2	0	1	0	1	1	1	0	1	0
657	1537506	1	1	0	1	1	0	2	1	0	1	1	0
658	8022389	0	1	2	0	2	2	1	0	0	0	0	0
659	1130519	0	1	0	0	2	1	1	1	1	1	1	1
660	746486	1	1	2	0	1	2	1	1	2	1	2	0
661	1022.67	0	0	0	2	2	0	1	1	1	1	2	1
662	1461063	0	0	2	2	0	0	1	1	0	0	2	0
663	1336401	0	0	1	2	2	0	1	1	0	1	0	0
664	1488627	1	1	1	1	1	1	1	1	0	1	0	1
665	1073654	1	1	0	0	0	2	2	0	0	1	2	0
666	9779147	1	1	0	2	4	1	2	0	1	1	1	1
667	9234886	1	1	0	0	4	2	2	0	1	1	1	0
668	7929437	0	1	2	1	0	2	1	0	0	1	0	1
669	1926666	0	0	1	2	2	0	2	1	1	1	0	0
670	8723436	0	1	0	0	2	2	2	0	1	1	0	1
671	1926666	1	0	1	0	1	0	1	1	1	1	0	1
672	1926666	0	0	1	0	2	0	2	0	1	1	0	1
673	1117202	0	1	1	0	3	2	2	0	0	0	1	1
674	8404952	0	1	0	0	2	2	2	1	1	0	2	0
675	3822543	0	1	2	1	2	1	1	1	1	1	2	1
676	1617091	0	0	1	0	3	0	1	0	1	1	1	1
677	9194522	1	0	0	2	2	0	2	1	0	0	1	0
678	2712291	0	0	1	0	0	2	1	0	0	1	1	1
679	7238256	1	1	0	2	0	1	1	1	1	0	1	0
680	1020601	1	1	0	0	3	0	1	1	1	1	1	0
681	1095445	1	0	0	0	2	1	1	1	0	1	1	1
682	7238256	1	1	0	2	2	2	2	1	1	1	1	1
683	7331785	1	1	2	2	1	2	1	1	1	1	2	1
684	6100201	0	1	0	0	2	1	2	1	2	1	2	0
685	1488627	0	1	1	0	3	2	0	0	0	1	0	1
686	8663026	1	1	1	0	1	2	1	1	1	1	1	1
687	113037	1	1	2	2	1	2	1	0	2	1	2	1
688	3331665	0	1	2	0	1	1	1	1	0	0	2	0
689	1236567	1	0	0	0	3	0	2	1	0	0	1	0
690	9469783	1	0	0	0	2	0	2	1	0	0	0	0
691	1740506	1	0	0	0	2	1	1	1	0	1	2	1
692	1436608	0	0	0	0	3	0	2	0	1	1	0	1
693	1488627	1	1	1	1	1	1	1	1	0	1	0	0
694	9070591	1	0	0	0	3	0	2	1	0	0	1	0
695	9257258	0	1	2	0	1	2	1	0	1	1	2	1
696	7158738	0	1	2	0	0	2	1	0	1	1	2	1
697	1346621	0	0	2	0	4	0	2	0	0	0	1	0
698	9455572	1	1	0	0	3	0	2	0	0	1	0	0
699	1488627	1	1	1	2	2	2	2	1	1	1	0	1
700	1183089	0	0	0	0	2	0	1	0	1	1	1	1
701	1283778	1	0	0	0	3	0	2	0	1	0	1	0
702	7238256	0	1	0	2	1	2	1	1	2	1	2	0
703	6191877	0	0	2	2	0	0	2	1	2	0	1	0
704	6881528	0	0	2	0	1	0	1	1	0	0	2	0
705	8216982	0	1	0	2	3	1	2	0	1	0	0	0
706	9931945	0	1	2	0	2	2	1	0	0	1	1	0
707	1459224	0	0	2	0	2	2	2	0	1	0	1	0
708	2151386	1	0	0	2	3	0	1	1	0	0	1	0
709	1488627	0	1	1	2	3	2	2	1	1	1	1	1
710	1020601	0	1	0	0	4	1	1	0	0	0	1	0
711	1168703	0	0	2	0	1	0	2	0	0	1	1	1
712	1059914	0	0	0	2	3	0	2	0	0	1	1	0
713	8263566	0	1	2	0	2	2	2	0	0	1	1	1
714	1058401	0	1	0	0	3	0	2	1	1	1	1	1
715	1488627	1	1	1	0	3	0	1	0	0	0	1	0
716	1277013	0	0	2	0	2	2	2	0	0	0	2	0
717	7265298	1	1	0	0	3	0	0	1	0	0	0	0
718	1006599	0	1	2	1	1	2	1	1	2	1	1	1
719	1277013	0	0	2	0	3	2	2	0	0	1	1	0
720	9120268	1	1	0	1	1	2	1	1	1	1	0	0
721	8404952	1	1	0	0	3	0	1	1	1	1	1	0
722	1286.5	0	0	1	2	2	0	1	1	1	0	0	0
723	9529473	0	1	2	0	2	2	1	1	0	1	2	1
724	1058401	1	1	0	0	3	2	2	1	1	0	0	0
725	1432022	0	1	0	2	2	0	1	1	1	0	1	0
726	2002078	0	0	1	2	2	0	2	0	0	0	1	0
727	8242412	0	0	0	2	4	0	2	0	1	1	0	1
728	6100201	0	1	0	2	3	2	2	0	0	0	0	0
729	1309.91	1	1	0	2	3	1	2	0	1	0	0	0
730	1236567	0	0	0	0	2	0	1	1	0	0	#NULO	0
731	1673.62	0	0	0	0	2	0	0	1	1	1	1	1
732	1926666	1	0	1	2	3	0	2	1	1	0	1	0
733	8296502	1	1	0	1	0	0	1	0	1	1	1	0
734	1488627	0	1	1	2	1	2	1	1	0	0	0	0
735	1082645	1	1	1	2	1	2	1	1	0	0	1	0
736	1003964	0	0	0	1	2	0	1	1	0	0	0	0
737	8296502	1	1	0	1	1	2	1	0	2	1	1	0
738	1082645	0	1	1	2	2	1	2	1	0	0	0	1
739	6804857	1	1	0	0	1	2	2	1	0	0	0	0
740	5606774	1	1	0	2	2	1	1	1	0	0	0	0
741	8648015	0	0	0	2	3	0	1	1	1	1	0	1
742	1926666	0	0	1	0	3	0	2	1	0	1	0	1
743	1488627	0	1	1	2	2	0	0	0	2	1	0	1
744	1236498	0	1	0	2	2	1	1	0	1	1	0	1
745	8347433	0	1	2	1	1	2	1	1	0	1	1	1
746	1931835	0	0	0	2	2	1	1	1	1	0	1	0
747	1068063	0	1	1	#NULO	4	0	1	0	0	1	1	1
748	8573052	0	1	0	2	2	0	1	1	0	0	0	0
749	1218.94	0	0	0	0	0	0	2	0	0	0	0	0
750	8296502	0	1	0	2	2	1	1	0	1	1	1	1
751	8573052	1	1	0	0	2	0	2	1	1	1	1	0
752	1783376	0	0	0	2	4	0	2	0	0	1	1	1
753	8313345	0	1	2	0	2	2	2	0	0	1	0	1
754	9194522	0	0	0	0	4	1	2	1	0	0	0	0
755	1045494	0	1	0	0	1	0	1	0	1	1	0	1
756	1926666	0	0	1	2	1	1	1	0	0	0	0	0
757	8213106	0	0	0	2	2	0	2	1	1	0	1	0
758	1700367	0	0	1	2	2	0	1	1	0	0	1	0
759	1338557	0	0	2	0	1	1	1	1	0	1	1	1
760	1020601	0	1	0	2	2	0	0	1	1	1	0	0
761	1082645	0	1	1	2	0	2	1	1	1	1	1	1
762	7500025	0	1	0	0	2	0	0	1	0	0	0	0
763	1926666	1	0	1	2	2	2	1	1	1	1	1	0
764	1103826	1	1	0	0	1	0	0	1	1	0	0	0
765	6100201	1	1	0	2	2	1	1	0	1	1	0	0
766	6100201	1	1	0	2	4	0	1	0	0	0	0	0
767	1194803	1	0	0	0	2	0	2	1	1	0	0	0
768	1309.91	1	1	0	0	3	1	2	1	0	0	0	0
769	1013381	0	0	0	0	2	0	2	0	1	1	0	0
770	1051908	1	1	0	2	1	2	1	1	1	1	0	1
771	6100201	1	1	0	2	1	2	2	0	1	0	0	0
772	6994803	1	1	2	2	0	2	2	0	1	1	1	1
773	1436608	0	0	0	2	0	2	1	1	1	0	2	0
774	1120.25	0	1	1	2	1	2	1	0	1	1	1	0
775	7844413	0	1	0	2	1	0	0	1	1	1	0	0
776	1618427	0	1	0	0	4	0	2	0	1	1	1	1
777	7008577	1	1	0	1	2	1	0	1	2	1	1	1
778	1008734	1	1	0	1	3	0	1	1	1	1	0	0
779	1073654	0	1	0	0	4	0	2	0	0	0	0	0
780	1562505	1	1	0	1	3	0	2	1	1	1	1	0
781	1117.79	1	1	0	1	2	0	2	1	0	0	0	0
782	1020601	0	1	0	0	4	0	1	1	0	0	1	0
783	1376522	0	0	0	2	3	0	2	0	0	0	0	0
784	1013381	0	0	0	0	2	0	2	0	0	0	0	0
785	1740506	0	0	0	0	3	1	2	0	0	0	1	0
786	1020601	1	1	0	2	3	0	2	0	1	0	1	0
787	1309.91	0	1	0	0	2	1	2	1	0	0	0	0
788	3822543	0	1	2	1	1	2	1	0	0	1	1	1
789	5606774	1	1	0	2	1	1	1	1	0	1	1	0
790	7430327	1	1	0	2	1	1	2	1	0	1	0	0
791	1792175	0	0	1	0	2	0	2	0	1	0	0	0
792	1488627	0	1	1	0	2	0	2	1	1	0	1	1
793	5973486	0	1	2	1	1	2	1	1	1	1	1	1
794	1070054	0	0	2	2	0	2	1	1	2	1	2	0
795	1931835	1	0	0	0	2	0	2	1	0	0	1	0
796	1238644	0	1	0	2	2	0	2	1	1	1	1	1
797	881426	1	1	2	0	1	2	1	1	2	0	1	1
798	7265298	1	1	0	0	0	0	1	1	1	1	1	1
799	1032563	0	1	1	2	1	1	1	0	0	1	1	0
800	7228704	1	1	1	0	1	2	1	1	1	1	0	1
801	1309.91	0	1	0	1	3	1	2	0	0	1	0	0
802	3822543	0	1	2	0	1	2	1	0	1	1	1	1
803	5606774	0	1	0	1	2	0	0	0	1	1	0	0
804	7538862	0	0	0	0	3	0	2	1	0	0	0	0
805	1432022	1	1	0	0	0	0	2	0	2	1	2	0
806	1566885	1	1	0	1	2	0	2	1	0	0	0	0
807	1828.91	0	1	1	2	1	2	1	0	1	1	1	1
808	1432022	0	1	0	2	2	2	1	0	0	0	0	0
809	1839467	0	0	1	2	1	0	1	0	1	1	1	1
810	1471647	0	0	0	0	2	0	2	0	0	0	1	0
811	9067751	1	1	1	2	0	0	2	0	1	1	1	1
812	8573052	1	1	0	2	#NULO	0	1	1	1	1	1	0
813	2128854	1	1	0	0	0	2	1	1	1	1	0	0
814	1488627	0	1	1	2	1	2	1	1	0	1	1	0
815	1566885	0	1	0	0	4	0	1	0	0	0	1	0
816	6400388	1	1	0	2	3	0	2	0	1	1	0	1
817	1934906	0	0	0	2	2	0	2	1	0	1	0	0
818	1401.22	0	0	1	0	4	0	2	0	1	0	0	1
819	1008734	1	1	0	1	2	2	2	1	0	1	0	1
820	1008734	1	1	0	0	3	1	1	1	0	0	0	0
821	7644331	0	1	2	2	2	2	2	0	0	1	0	1
822	1051908	0	1	0	2	2	0	2	1	0	1	0	0
823	5606774	0	1	0	2	2	0	1	1	1	0	1	0
824	6400388	1	1	0	0	2	1	2	1	1	1	1	0
825	1045494	0	1	0	0	2	0	0	0	1	1	1	1
826	1020601	0	1	0	1	3	0	2	1	0	0	1	0
827	746486	0	1	2	2	1	2	1	0	1	1	1	0
828	1206751	0	0	0	1	2	0	2	1	1	1	1	0
829	5606774	1	1	0	2	3	2	1	1	0	1	0	0
830	7464872	0	1	2	2	2	2	1	0	1	1	1	1
831	1429749	1	1	0	0	1	0	2	1	1	1	1	0
832	1562505	0	1	0	2	3	1	1	1	1	0	0	0
833	1488627	1	1	1	2	3	2	2	1	0	0	1	0
834	848817	0	1	0	2	3	0	2	0	0	1	0	0
835	1565189	0	0	0	2	4	0	2	0	0	0	0	0
836	5140997	0	1	1	2	0	2	1	1	0	0	1	0
837	1082645	1	1	1	2	1	1	1	0	1	0	1	0
838	1059914	0	0	0	2	3	0	2	0	0	0	1	0
839	1238644	0	1	0	0	3	0	1	0	0	1	0	1
840	848817	0	1	0	2	3	1	1	1	0	0	0	0
841	6100201	1	1	0	2	2	1	1	1	0	1	0	0
842	9595648	0	1	1	0	2	0	1	0	0	0	2	0
843	7265298	0	1	0	2	0	0	1	1	0	0	1	0
844	9194522	1	0	0	1	1	0	2	1	1	1	1	0
845	1488627	0	1	1	2	2	0	1	0	1	0	2	1
846	1032563	0	1	1	0	2	2	2	0	1	1	1	1
847	1558951	0	0	1	0	1	2	1	1	1	1	1	1
848	7844413	0	1	0	2	1	0	2	1	1	1	0	0
849	6100201	1	1	0	0	2	0	2	0	0	0	1	0
850	1365.91	0	1	0	2	3	1	1	1	0	0	0	0
851	7774378	0	1	2	0	3	2	2	0	0	0	0	0
852	1488627	0	1	1	2	2	0	1	0	0	0	0	0
853	1176181	0	1	0	2	2	0	1	1	0	1	1	1
854	1488627	0	1	1	0	2	2	2	1	0	0	0	0
855	9120268	1	1	0	2	0	2	1	1	1	1	0	0
856	7500025	0	1	0	0	3	0	0	0	1	1	0	0
857	7239581	0	1	2	2	1	2	1	0	2	1	1	0
858	1045494	0	1	0	2	2	2	1	1	1	1	0	0
859	929669	0	1	1	0	2	2	1	1	0	0	0	0
860	1103826	0	1	0	2	1	1	2	1	0	1	1	0
861	1673.62	0	0	0	2	4	1	2	0	1	1	0	1
862	915182	0	1	0	2	2	2	1	0	1	1	1	0
863	1130519	1	1	0	2	1	2	2	0	0	1	0	1
864	6400388	0	1	0	0	3	1	1	0	0	1	1	0
865	1488627	1	1	1	0	0	0	1	1	0	1	1	0
866	1158395	0	1	0	2	4	0	2	0	1	1	0	0
867	1566.71	0	0	1	2	1	0	2	0	0	0	1	0
868	9455572	0	1	0	0	0	0	1	0	0	1	0	1
869	8404952	1	1	0	2	1	0	2	1	0	1	0	0
870	1059914	0	0	0	2	1	0	2	0	0	0	1	0
871	1095255	1	1	1	2	2	0	2	1	1	1	1	1
872	6804857	1	1	0	1	3	0	2	1	1	1	0	0
873	1082645	0	1	1	2	2	2	2	0	0	1	0	1
874	1049761	0	1	0	0	2	2	2	0	0	1	0	1
875	1488627	1	1	1	2	0	2	0	1	1	1	0	1
876	6804857	0	1	0	2	3	2	2	0	0	0	1	0
877	1008734	1	1	0	1	1	0	2	1	0	1	1	0
878	7500025	0	1	0	0	3	0	1	0	0	1	0	0
879	1020601	1	1	0	2	3	2	2	1	0	0	0	0
880	1376522	0	0	0	2	3	0	2	0	0	0	0	0
881	6804857	1	1	0	0	0	1	2	0	0	1	0	0
882	1527524	0	0	0	2	2	0	2	0	1	1	0	1
883	1488627	1	1	1	2	2	2	1	1	0	0	1	0
884	7265298	0	1	0	2	2	1	1	1	1	1	0	1
885	9561025	1	1	0	0	3	2	2	0	0	0	1	0
886	1178685	0	0	0	2	3	1	2	1	0	0	1	0
887	1934906	0	0	0	2	4	0	2	0	0	0	0	0
888	1238644	0	1	0	0	3	0	2	0	0	1	0	1
889	7265298	0	1	0	2	3	2	2	1	0	1	0	0
890	1429749	1	1	0	0	2	0	1	1	0	1	0	0
891	1117.79	1	1	0	2	1	2	2	1	1	1	0	0
892	1488627	0	1	1	2	0	2	1	1	1	1	0	0
893	8648015	1	0	0	1	1	0	2	0	1	1	0	1
894	2128854	0	1	0	0	4	1	1	1	0	0	0	0
895	1429749	1	1	0	2	4	0	2	1	0	1	0	0
896	1117.79	1	1	0	1	2	1	2	1	1	1	1	1
897	7844413	0	1	0	2	2	0	2	0	0	1	1	0
898	1365.91	0	1	0	2	0	0	2	1	0	0	1	0
899	2117128	1	0	0	2	2	0	2	1	1	0	0	0
900	8945503	0	1	1	0	2	2	2	1	0	1	0	0
901	7336517	0	1	2	2	0	0	1	1	1	1	1	1
902	1362971	1	0	0	0	2	0	2	1	0	0	0	0
903	1554471	0	0	1	2	0	1	1	1	2	1	1	1
904	8107378	0	1	0	0	2	2	2	1	1	0	1	0
905	1566885	0	1	0	2	1	1	2	0	0	1	0	0
906	1845577	0	0	0	2	1	0	2	1	0	0	0	0
907	1238644	0	1	0	2	3	0	1	0	1	0	0	0
908	2876445	0	0	0	0	4	0	2	0	1	1	0	1
909	8107378	1	1	0	2	2	1	1	1	1	1	0	0
910	1044.09	1	0	0	2	2	1	2	1	1	0	0	0
911	1566885	1	1	0	2	2	0	1	1	0	0	1	1
912	6100201	0	1	0	0	4	0	2	1	0	0	0	0
913	7844413	0	1	0	0	2	0	1	0	1	1	1	0
914	1377303	0	0	0	0	4	0	2	0	0	1	0	0
915	1146182	0	1	1	0	4	0	2	0	1	1	0	1
916	1446.95	#NULO	0	1	0	3	0	2	0	0	1	0	1
917	6100201	1	1	0	0	2	2	1	1	0	0	1	0
918	1059914	0	0	0	2	2	0	2	0	0	0	1	0
919	1020601	1	1	0	2	2	0	2	0	1	1	1	0
920	6804857	0	1	0	1	3	0	2	0	1	1	1	1
921	1432022	1	1	0	2	2	0	1	1	0	0	0	0
922	1130519	0	1	0	2	2	1	1	1	1	1	1	0
923	1926666	0	0	1	0	2	0	2	0	2	1	0	1
924	1206751	1	0	0	2	2	0	1	1	0	1	1	1
925	5215573	0	1	0	0	3	0	1	0	0	1	0	0
926	8988433	1	1	2	2	1	0	2	1	1	1	0	0
927	1429749	1	1	0	1	2	0	0	1	1	1	1	0
928	1117.79	0	1	0	2	2	0	2	1	1	1	0	0
929	1285958	1	1	0	2	2	2	1	1	2	1	1	1
930	1063458	0	1	1	0	0	0	1	0	1	1	1	1
931	1049761	0	1	0	2	1	0	2	1	0	0	0	0
932	7244514	1	1	2	0	2	2	2	1	1	1	1	1
933	5606774	0	1	0	2	3	1	1	1	0	1	0	0
934	1488627	0	1	1	2	1	2	1	1	1	1	1	1
935	1051908	0	1	0	0	3	1	2	1	0	0	0	0
936	7844413	0	1	0	2	2	1	0	1	0	0	0	0
937	7929426	1	1	2	0	0	2	1	0	1	1	1	1
938	1153192	0	1	1	2	2	2	1	0	0	1	1	0
939	7008577	1	1	0	1	2	0	1	1	0	1	0	0
940	1006026	0	1	1	0	0	2	1	0	0	1	0	1
941	4907334	0	1	0	0	4	1	2	0	1	0	0	0
942	7008577	1	1	0	0	0	1	1	1	1	0	0	0
943	8573052	1	1	0	0	0	0	2	1	2	1	1	0
944	1063458	0	1	1	0	0	2	1	1	1	1	0	1
945	6191877	0	0	2	0	0	2	2	1	2	0	1	0
946	1020601	0	1	0	0	4	2	1	0	0	0	0	0
947	7844413	0	1	0	2	4	0	2	0	0	1	0	1
948	1178685	1	0	0	0	2	0	2	1	1	1	0	0
949	7727299	0	1	0	2	2	0	2	1	0	0	1	0
950	9561025	1	1	0	0	2	1	2	1	1	1	1	1
951	9471558	0	1	2	0	0	0	1	0	1	0	1	0
952	1236498	0	1	0	0	2	0	1	1	1	1	0	1
953	802238	1	1	2	0	2	2	1	0	1	1	0	1
954	1477412	1	0	1	2	1	0	1	0	0	0	0	0
955	6117643	0	1	1	2	0	2	2	1	0	0	1	0
956	7238256	0	1	0	0	2	2	2	0	1	1	0	1
957	1488627	0	1	1	2	2	0	2	0	1	1	0	1
958	9194522	0	0	0	2	1	0	2	0	0	0	0	0
959	7239581	0	1	2	2	3	2	2	0	0	0	1	0
960	2128854	1	1	0	2	2	2	2	1	1	1	1	0
961	1429663	0	0	2	2	4	1	2	0	1	0	1	0
962	8659649	0	1	0	2	2	1	1	1	1	1	0	0
963	8190814	0	1	0	2	1	2	1	1	1	1	0	0
964	6100201	0	1	0	0	4	1	2	1	1	1	1	0
965	7239578	0	1	2	0	4	0	2	0	0	1	2	1
966	1082645	1	1	1	2	0	0	2	1	1	1	1	0
967	843091	0	1	2	2	2	2	1	0	0	1	1	1
968	8107378	0	1	0	0	3	0	2	0	0	0	1	0
969	1065466	0	0	1	2	0	0	1	1	1	0	1	0
970	7538862	0	0	0	0	2	0	2	0	0	0	0	0
971	1022.67	0	0	0	0	3	0	1	1	0	1	0	0
972	1236498	0	1	0	2	3	0	1	0	1	1	0	0
973	1063458	1	1	1	0	3	0	2	0	0	1	0	1
974	9561025	1	1	0	2	1	0	2	1	1	0	1	0
975	1238644	0	1	0	0	0	0	2	0	0	1	1	0
976	1013381	0	0	0	0	3	0	2	0	0	0	0	0
977	9455572	0	1	0	2	2	0	2	1	0	0	0	0
978	1309.91	1	1	0	0	1	1	0	1	1	1	0	0
979	1488627	1	1	1	0	1	2	1	0	0	1	0	1
980	922407	1	1	1	0	2	2	1	1	1	1	0	0
981	8723436	1	1	0	0	1	2	1	1	1	0	0	0
982	1488627	0	1	1	2	3	0	1	1	2	1	1	1
983	1696984	0	1	1	0	2	0	1	1	2	0	1	1
984	7238256	1	1	0	2	1	2	1	1	1	1	1	1
985	1058069	0	1	0	2	2	0	1	0	1	0	0	0
986	8404952	0	1	0	0	2	2	1	0	2	1	1	1
987	1020601	0	1	0	0	2	1	2	1	0	0	0	0
988	8022389	1	1	2	1	2	0	2	1	2	1	0	1
989	1117.79	1	1	0	0	3	0	2	1	0	0	0	0
990	1019341	0	1	0	0	4	1	2	0	0	1	0	0
991	6078512	0	1	0	1	2	2	1	0	1	1	0	0
992	1367896	0	1	1	0	1	2	1	0	1	1	1	1
993	8464632	1	1	1	0	2	1	1	0	2	1	2	1
994	1091.59	0	0	0	0	3	1	2	0	0	0	0	0
995	7500025	1	1	0	2	2	2	1	1	1	1	0	1
996	1931835	1	0	0	0	2	0	0	1	0	0	0	0
997	1082645	0	1	1	2	4	2	0	0	0	0	0	0
998	1013381	0	0	0	2	3	0	2	0	0	1	0	0
999	1032563	0	1	1	0	2	1	1	1	0	0	0	0
1000	1562505	1	1	0	0	3	1	1	1	1	1	1	0
1001	8242412	0	0	0	0	3	0	2	1	1	0	0	0
1002	1309.91	0	1	0	0	4	1	2	0	0	1	1	0
1003	8404952	1	1	0	0	3	1	1	1	1	1	1	1
1004	1471647	0	0	0	1	2	0	1	1	0	0	0	0
1005	8404952	0	1	0	0	2	0	1	1	1	0	1	0
1006	8107378	1	1	0	2	1	0	1	1	1	0	0	0
1007	1488627	0	1	1	0	4	0	2	0	0	1	0	0
1008	8723436	1	1	0	2	3	0	2	1	1	0	0	0
1009	1117.79	1	1	0	0	1	0	2	1	1	1	1	1
1010	1012896	1	1	1	2	0	0	1	1	1	0	1	0
1011	7008577	0	1	0	0	1	1	1	1	1	1	0	0
1012	6117643	0	1	1	2	0	2	1	1	1	0	0	0
1013	7929437	0	1	2	0	1	2	1	1	0	1	2	1
1014	1279241	0	0	0	2	2	0	2	1	0	1	0	1
1015	8659649	0	1	0	0	1	1	1	1	0	0	0	0
1016	8872413	0	1	1	2	2	2	1	1	1	1	0	1
1017	7265298	0	1	0	0	4	1	2	0	0	1	2	0
1018	6100201	0	1	0	1	4	0	2	0	0	0	0	0
1019	1238644	0	1	0	2	3	0	1	0	0	1	0	0
1020	8766813	0	1	1	2	2	0	1	0	0	1	0	0
1021	6804857	1	1	0	1	4	1	2	1	0	0	1	0
1022	6994804	0	1	2	0	1	0	2	0	1	1	2	1
1023	1120.25	0	1	1	0	2	2	1	1	0	0	1	0
1024	6100201	0	1	0	0	3	2	2	0	0	0	0	0
1025	7500025	0	1	0	2	3	0	1	0	1	0	0	0
1026	2111211	0	0	0	2	1	0	2	0	0	1	1	0
1027	7265298	0	1	0	0	2	0	2	1	1	1	1	1
1028	2128854	0	1	0	2	2	0	2	0	0	0	0	0
1029	8969241	0	0	0	0	2	0	2	0	0	0	0	0
1030	1345819	0	0	0	0	3	1	2	0	0	0	0	0
1031	8404952	0	1	0	2	2	0	1	0	0	0	0	0
1032	1152947	0	0	0	2	0	0	2	1	0	0	0	0
1033	9070591	1	0	0	0	2	0	1	1	0	0	0	0
1034	1006598	0	1	2	0	0	2	1	1	0	1	1	0
1035	9469783	0	0	0	2	2	0	2	1	0	0	0	0
1036	1488627	0	1	1	0	1	0	1	0	1	1	0	1
1037	1091.59	0	0	0	0	4	0	2	0	0	0	0	0
1038	1095445	#NULO	0	0	2	3	0	2	1	0	0	0	0
1039	6400388	0	1	0	0	4	1	1	0	0	1	1	0
1040	1194803	1	0	0	0	2	0	2	0	0	1	0	1
1041	1020601	1	1	0	1	4	1	2	1	0	1	0	1
1042	9561025	1	1	0	2	0	0	1	1	0	1	1	0
1043	6804857	0	1	0	1	3	0	2	1	2	0	1	0
1044	1630745	0	0	0	1	2	0	2	0	0	1	0	0
1045	9561025	0	1	0	0	2	0	2	0	1	1	0	1
1046	1365.91	1	1	0	0	2	0	1	0	1	1	0	0
1047	1584199	1	0	1	0	2	0	2	0	0	0	1	0
1048	1845577	0	0	0	0	4	0	1	0	0	0	0	0
1049	9088041	0	1	0	0	3	0	1	0	0	0	0	0
1050	1845577	1	0	0	2	1	1	2	1	1	0	1	0
1051	7844413	0	1	0	0	2	0	1	1	0	1	0	0
1052	1045494	0	1	0	2	1	2	1	0	1	1	1	1
1053	1183089	0	0	0	0	2	2	1	1	0	0	1	0
1054	1117.79	0	1	0	2	3	2	2	0	1	1	2	0
1055	1049761	0	1	0	2	0	2	1	1	0	1	1	0
1056	6994804	1	1	2	0	2	2	2	0	0	1	1	1
1057	1206751	0	0	0	0	3	0	1	1	0	0	1	0
1058	1051908	1	1	0	0	3	2	2	1	0	1	0	0
1059	7631459	0	1	2	0	2	2	2	0	0	1	1	0
1060	6078512	0	1	0	2	2	0	1	1	1	1	1	1
1061	3822543	0	1	2	0	2	2	1	1	0	0	1	0
1062	7774387	0	1	2	0	2	2	2	0	0	0	0	0
1063	1080377	0	0	1	0	4	0	2	0	0	0	0	0
1064	7500025	0	1	0	2	2	2	2	0	1	1	0	0
1065	1091.59	1	0	0	0	4	0	1	1	0	0	1	0
1066	1172689	0	0	2	0	4	2	2	0	0	1	1	1
1067	9033463	0	1	1	0	1	2	1	1	0	0	2	0
1068	1432022	1	1	0	2	2	0	0	1	2	0	1	0
1069	1020601	0	1	0	2	2	0	2	0	0	1	0	0
1070	1432022	1	1	0	0	3	0	2	1	2	1	1	1
1071	8573052	0	1	0	0	2	1	1	0	0	0	1	0
1072	9067751	1	1	1	0	0	2	1	1	1	1	1	1
1073	7244509	0	1	2	0	2	2	1	1	1	1	2	1
1074	3822543	0	1	2	0	1	2	2	0	1	1	1	1
1075	8296502	0	1	0	2	2	0	1	1	2	1	0	1
1076	1238644	1	1	0	0	2	0	1	1	0	1	0	1
1077	6605963	1	1	2	2	2	2	2	0	1	1	1	1
1078	1565189	0	0	0	0	4	1	2	0	2	1	1	0
1079	1488627	1	1	1	2	0	2	2	1	1	1	0	0
1080	848817	0	1	0	0	2	2	2	1	0	1	0	1
1081	4150322	1	1	0	0	4	0	2	0	0	0	0	1
1082	6078512	1	1	0	2	1	1	1	1	0	1	1	0
1083	901985	0	1	2	2	2	0	1	1	2	0	1	0
1084	1622187	0	0	1	0	3	0	2	0	0	0	1	0
1085	1158395	0	1	0	2	4	0	2	0	0	1	0	1
1086	6078512	1	1	0	2	2	0	1	1	0	1	0	0
1087	1087719	1	1	1	1	0	2	1	1	1	1	1	0
1088	9120268	0	1	0	0	3	0	1	1	0	1	0	0
1089	788361	1	1	2	0	2	1	1	1	1	1	1	1
1090	6117643	0	1	1	1	1	2	1	1	0	1	1	0
1091	9455572	0	1	0	0	2	0	0	0	1	1	0	1
1092	7994083	1	1	1	2	2	1	1	0	1	0	1	1
1093	1495972	1	0	0	2	2	1	1	1	0	0	1	0
1094	6117643	0	1	1	2	0	1	1	0	1	1	0	0
1095	1926666	0	0	1	2	1	0	1	0	0	0	1	0
1096	8347419	0	1	2	1	2	1	1	0	2	1	1	1
1097	9067751	1	1	1	0	0	0	1	1	1	0	1	0
1098	1045494	0	1	0	2	1	2	2	0	1	1	0	0
1099	1117.79	0	1	0	0	3	1	1	1	1	0	0	0
1100	9455572	1	1	0	2	1	2	1	1	0	0	0	0
1101	7008577	1	1	0	2	1	0	0	1	0	1	0	0
1102	1058069	1	1	0	0	2	1	2	1	1	1	0	0
1103	1271523	0	0	2	0	3	1	1	0	1	0	1	0
1104	1488627	0	1	1	2	2	2	1	1	0	1	0	0
1105	1206751	0	0	0	0	3	1	1	1	0	1	0	1
1106	1045494	1	1	0	0	1	2	1	1	1	1	0	0
1107	8826003	0	1	2	2	4	1	2	0	0	1	1	0
1108	1362971	1	0	0	2	2	0	2	1	1	0	1	0
1109	1176181	0	1	0	0	0	1	1	0	0	0	1	0
1110	1488627	1	1	1	2	2	2	1	1	1	1	1	1
1111	8216982	0	1	0	0	3	0	1	0	0	0	0	0
1112	8107378	1	1	0	2	2	1	1	1	1	1	1	1
1113	1103826	1	1	0	0	2	1	1	1	1	1	0	0
1114	1333105	0	1	1	2	1	2	1	1	0	0	1	0
1115	7500025	0	1	0	0	2	0	1	0	1	1	1	1
1116	1099109	1	1	0	0	2	1	1	0	0	0	0	0
1117	1082645	1	1	1	0	0	2	1	1	1	1	0	1
1118	8078848	1	1	0	0	2	2	2	1	1	1	0	0
1119	1488627	0	1	1	0	3	0	2	0	0	0	1	0
1120	7844413	0	1	0	2	1	2	1	1	0	0	1	0
1121	1429749	1	1	0	2	3	1	2	0	0	0	1	1
1122	7849736	0	1	2	2	4	2	2	0	0	1	0	1
1123	1562505	1	1	0	0	2	0	1	0	0	0	1	0
1124	1926666	0	0	1	0	1	0	1	1	1	0	1	0
1125	8078848	1	1	0	0	4	0	1	1	1	1	0	1
1126	7570303	0	1	2	0	4	2	2	0	1	1	1	1
1127	1367896	0	1	1	0	2	2	2	1	2	1	2	1
1128	7929437	0	1	2	0	3	2	1	0	0	1	1	0
1129	8464632	0	1	1	1	1	1	1	0	1	1	0	1
1130	1183089	1	0	0	0	2	0	2	0	1	1	0	1
1131	1401.22	1	0	1	0	3	0	1	1	0	1	1	1
1132	1488627	0	1	1	0	1	0	1	1	0	1	1	0
1133	1336401	0	0	1	0	2	2	1	1	0	1	1	1
1134	1008734	1	1	0	2	3	0	1	1	1	1	1	1
1135	7844413	0	1	0	2	1	0	2	1	2	1	0	1
1136	6638127	1	1	0	2	2	2	2	1	0	0	0	0
1137	1934906	0	0	0	2	3	0	2	0	0	1	0	0
1138	1218.94	1	0	0	2	3	0	2	1	0	0	0	0
1139	1488627	0	1	1	0	2	2	2	0	1	1	1	1
1140	1777464	0	1	0	0	4	0	2	0	0	0	0	0
1141	2128854	0	1	0	0	1	0	2	0	2	1	0	1
1142	8573052	0	1	0	0	3	1	1	1	1	1	0	0
1143	1926666	0	0	1	0	3	2	1	0	0	1	1	1
1144	1133.04	1	0	2	0	1	0	1	1	1	0	1	0
1145	4592185	0	0	0	2	0	0	2	1	0	0	0	0
1146	833778	1	1	2	0	0	2	1	0	1	1	1	0
1147	2876445	0	0	0	2	2	0	1	0	1	1	0	0
1148	7622372	1	1	2	2	1	2	1	0	1	0	1	0
1149	790.71	0	1	2	0	2	2	1	0	1	0	1	1
1150	6804857	1	1	0	0	2	2	2	0	1	1	1	1
1151	6100201	0	1	0	0	1	0	1	0	0	1	0	0
1152	915182	0	1	0	0	4	2	2	0	0	0	0	0
1153	7228704	1	1	1	0	2	1	1	1	0	0	1	0
1154	1365.91	1	1	0	2	2	1	2	1	1	0	0	0
1155	9632643	0	1	0	0	4	1	2	0	0	1	0	0
1156	1013381	0	0	0	2	1	0	2	0	1	1	0	0
1157	8648015	0	0	0	0	3	0	2	0	0	0	1	0
1158	1058069	1	1	0	1	1	1	0	1	1	1	1	0
1159	1058069	1	1	0	0	1	1	1	1	0	1	0	0
1160	1510324	0	0	0	0	1	0	2	1	0	0	0	0
1161	1926666	0	0	1	0	2	2	1	1	0	0	0	0
1162	6638127	0	1	0	2	3	0	0	1	1	1	1	0
1163	6638127	1	1	0	1	2	1	1	1	1	0	1	0
1164	7331785	0	1	2	2	0	0	1	1	1	1	1	1
1165	5606774	1	1	0	2	2	2	2	1	0	0	0	0
1166	8760854	0	1	1	0	3	1	1	1	0	1	1	0
1167	9735822	1	1	2	0	1	0	2	1	1	1	2	1
1168	8766813	0	1	1	0	3	2	2	0	2	1	1	1
1169	1022.67	0	0	0	2	1	0	1	1	0	1	0	1
1170	1126435	0	1	1	2	2	2	2	1	1	1	0	1
1171	1432022	0	1	0	0	3	0	2	1	1	1	1	1
1172	8107378	0	1	0	1	2	1	1	1	1	0	1	0
1173	7633967	0	1	1	0	1	0	1	0	0	0	1	0
1174	1488627	0	1	1	0	2	0	0	0	1	1	0	1
1175	1926666	0	0	1	2	2	0	2	0	1	1	1	0
1176	1931835	0	0	0	2	2	0	2	0	1	1	0	0
1177	1584199	1	0	1	0	0	0	2	1	0	1	0	0
1178	1562505	0	1	0	0	2	0	2	1	0	0	1	0
1179	8107378	0	1	0	2	3	2	1	1	1	0	1	0
1180	8296502	0	1	0	1	0	2	2	1	1	1	0	0
1181	1480676	0	0	0	2	2	0	2	0	0	0	1	0
1182	1429749	0	1	0	2	4	0	1	0	1	1	1	0
1183	1488627	1	1	1	0	2	0	1	1	1	1	0	0
1184	1777464	0	1	0	0	4	2	2	0	0	0	0	0
1185	1480676	0	0	0	0	2	0	2	0	0	0	1	0
1186	8263561	1	1	2	0	2	2	2	0	1	0	1	0
1187	915182	0	1	0	2	3	2	2	0	1	1	1	0
1188	1432022	0	1	0	2	1	2	2	1	0	0	0	0
1189	7239581	0	1	2	0	3	2	2	0	0	0	1	0
1190	8216982	1	1	0	2	2	0	1	1	0	1	1	1
1191	1488627	1	1	1	0	3	1	1	0	1	1	0	1
1192	1041121	0	1	1	0	2	2	1	1	0	1	1	0
1193	1008734	1	1	0	2	2	2	2	1	1	1	0	1
1194	1299911	0	0	0	2	4	0	2	0	0	0	1	0
1195	1488627	0	1	1	0	0	0	1	1	1	1	1	0
1196	6400388	0	1	0	2	2	0	1	0	0	1	1	0
1197	9400477	0	1	1	0	0	2	1	0	0	1	1	1
1198	1488627	0	1	1	0	2	0	2	0	0	0	0	0
1199	8213106	1	0	0	1	3	1	1	0	1	0	0	0
1200	1044.09	1	0	0	2	2	0	2	0	1	0	0	0
1201	9595648	0	1	1	2	2	0	1	1	0	1	1	0
1202	7265298	0	1	0	2	3	2	1	1	1	1	0	0
1203	8969241	0	0	0	2	2	0	2	1	1	1	0	1
1204	6078512	1	1	0	0	1	1	0	1	0	0	0	0
1205	1070054	0	0	2	2	0	2	1	0	1	0	1	0
1206	2128854	0	1	0	0	3	1	1	1	0	0	1	0
1207	7774382	0	1	2	2	2	2	2	0	1	1	1	1
1208	1044.09	1	0	0	0	3	1	2	0	1	1	0	0
1209	6638127	1	1	0	0	4	0	2	0	1	0	0	0
1210	1238644	1	1	0	2	2	1	2	0	2	1	1	0
1211	6713135	1	1	0	0	4	0	2	0	0	0	1	0
1212	5606774	1	1	0	2	2	0	2	0	1	1	0	0
1213	9595648	0	1	1	2	2	0	2	0	0	0	0	0
1214	5606774	1	1	0	0	0	0	2	1	0	0	0	0
1215	7727299	1	1	0	0	2	2	1	1	1	1	1	1
1216	1051908	0	1	0	2	2	2	2	0	1	1	1	0
1217	8404952	0	1	0	0	2	0	2	1	1	0	1	0
1218	1158521	1	1	0	0	1	0	1	0	1	1	0	1
1219	1926666	0	0	1	2	1	0	1	1	0	1	0	0
1220	6713135	1	1	0	2	3	1	2	1	1	1	0	0
1221	1049761	0	1	0	0	2	0	2	1	1	0	0	0
1222	1051908	0	1	0	0	2	2	1	0	0	0	0	1
1223	6100201	1	1	0	2	2	0	1	1	0	0	0	0
1224	8078848	1	1	0	0	1	1	1	1	2	1	1	0
